# Supplementary material for: Gastrointestinal Permeation Enhancers for the Development of Oral Peptide Pharmaceuticals
Source: Pharmaceuticals (Basel). 2022 Dec 19;15(12):1585. doi: 10.3390/ph15121585 (PMC9781085; doi:10.3390/ph15121585)
Supplement: Supplementary file 1 [file pharmaceuticals-15-01585-s001.zip]

Archive with 1 entries (1 files):
- pharmaceuticals-2050550-supplementary.pdf
